# Supplementary material for: Preclinical Assessment of Dactinomycin in KMT2A-Rearranged Infant Acute Lymphoblastic Leukemia
Source: Cancers (Basel). 2025 Feb 5;17(3):527. doi: 10.3390/cancers17030527 (PMC11816686; doi:10.3390/cancers17030527)
Supplement: Supplementary file 1 [file cancers-17-00527-s001.zip]

Archive with 1 entries (1 files):
- cancers-3408626-supplementary.pdf
